# Supplementary material for: Light‐Guided Molecular Patterning for High‐Throughput Single‐Molecule Mechanical Characterization
Source: Small. 2026 Jan 19;22(21):e11065. doi: 10.1002/smll.202511065 (PMC13081101; doi:10.1002/smll.202511065)
Supplement: Supplementary file 2 — Supporting file 2: smll72433‐sup‐0002‐DataFile.zip [file SMLL-22-e11065-s002.zip]

Archive with 3 entries (3 files):
- Supporting Data S1.xlsx
- Supporting Data S2.xlsx
- Supporting Data S3.xlsx
