# Supplementary material for: Light‐Guided Molecular Patterning for High‐Throughput Single‐Molecule Mechanical Characterization
Source: Small. 2026 Jan 19;22(21):e11065. doi: 10.1002/smll.202511065 (PMC13081101; doi:10.1002/smll.202511065)
Supplement: Supplementary file 2 — Supporting file 2: smll72433‐sup‐0002‐DataFile.zip [file SMLL-22-e11065-s002.zip › Supporting Data S1.xlsx]

## Sheet: 48%GC, large loop
Unzipping force (pN)	Extension (nm)
12.2054	1055.33
12.6984	1012.68
9.49798	980.98
16.1042	1033.25
11.6543	1026.07
14.6828	796.1
12.8672	806
10.4864	764.66
10.91	981.47
6.60667	945.51
11.055	1026.13
11.2019	1015.87
10.7669	798.77
12.3676	822.59
13.7451	1039.97
9.81664	1013.04
11.8874	786.19
15.5814	910.33
5.38426	940.57
14.9765	992.89
12.3676	1049.22
15.5814	1033.43
12.3676	832.64
10.8382	1040.38
12.6984	1004.23
12.2054	863.34
11.5777	888.35
16.2108	788.89
12.5319	1010.93
12.7825	1038.93
15.893	1000.56
10.5558	1005.23
13.4756	1036.09
7.94767	1345.93
13.2989	1032.7
11.2019	834.27
13.1245	1023.05
13.9277	874.34
15.893	1039.81
14.3003	804.58
13.9277	988.93
11.276	1255.61
7.48933	988.33
11.7315	1183.54
11.7315	1016.71
12.5319	974.54
9.31177	1100.52
10.4174	1148.53
11.4259	1015.72
13.4756	1140.64
16.2108	1180.8
11.5015	1181.25
15.9982	1219.22
12.6149	1127.04
13.8361	865.68
13.4756	989.97
13.1245	1219.37
16.2108	1182.87
16.8657	899.42
13.6546	1179.89
10.3489	1202.19
13.4756	1158.7
14.395	1189.66
13.2989	950.21
11.9661	1142.19
11.5015	990.68
10.4864	1020.52
14.5862	1176.37
10.4174	1203.58
12.0454	1106.84
14.5862	1208.15
10.9822	817.24
13.1245	896.04
11.1282	1132.39
12.2054	1040.54
12.6149	942.45
13.6546	915.06
12.1251	1160.49
12.2862	1195.46
16.3182	885.38
11.2019	1203.31
12.6149	1139.98
11.8092	1181.52
12.6149	914.58
11.3507	1018.92
13.2114	1225.66
10.8382	1211.05
11.6543	1211.79
9.62419	839.16
15.1755	862.66
14.395	1030.58
16.2108	966.26
13.7451	1036.43
16.2108	1029.6
12.3676	873.77
10.8382	980.79
14.2062	980.21
16.1042	930.54
11.5777	849.93
10.7669	877.46
13.7451	1029.26
12.0454	1031.17
13.8361	790.77
10.6257	949.65
12.2054	1017.8
12.0454	1022.42
14.2062	1003.14
14.7801	1010.74
10.7669	914.73
9.81664	1009.86
11.4259	1020.24
10.0793	1018.2
14.4903	1022.54
11.7315	754.9
13.7451	780.07
10.3489	1015.41
10.2132	1028.49
9.94708	1025.56
11.7315	998.52
9.56087	1024.27
14.6828	1001.39
14.8779	1039.54
10.7669	993.57
14.9765	1026.56
12.1251	908.32
15.3771	969.01
12.6149	799.44
8.05328	927.73
12.4495	981.62
11.3507	837.33
16.6445	968.84
13.1245	1023.32
13.6546	1038.52
11.3507	1021.05
12.4495	924.13
14.395	910.77
14.6828	1037.52
10.5558	892.95
11.4259	843.07
10.9822	955.32
16.3182	883.66
11.8874	874.48
6.56321	1209.38
12.5319	880.89
11.8874	1006.8
16.7547	994.38
11.6543	1014.47
11.8092	1003.53
12.6984	1034.26
12.6984	948.54
16.2108	1028.55
12.2054	1030.56
16.4262	1020.07
12.6984	1020.29
11.9661	886.7
16.6445	1020.41
10.91	1011.61

## Sheet: 48%GC, small loop
Unzipping force (pN)	Extension (nm)
15.2759	592.86
13.9277	595.1
16.535	574.1
16.3182	588.68
13.3869	593.01
13.0381	567.42
11.2019	756.66
11.9661	630.74
14.1128	614.51
14.8779	602.07
16.1042	626.74
12.2862	598.24
13.3869	581.55
13.5648	606.98
16.7547	605.36
11.8874	603.49
14.6828	735.88
16.535	643.76
13.2114	594.6
15.6846	717.09
11.8874	577.87
14.4903	618.91
12.6984	593.24
12.8672	547.41
10.8382	592.43
15.2759	630.69
12.3676	581.48
6.73878	775.74
11.5777	606.88
14.6828	689.68
14.2062	612.21
10.7669	611.3
14.2062	735.87
12.2862	625.72
12.5319	615
15.0756	600.06
12.8672	603.55
11.3507	564.3
12.4495	593.39
12.9524	551
13.1245	620.3
15.2759	608.6
10.2808	576.33
11.9661	551.95
13.8361	527.25
15.3771	610.65
15.3771	623.48
14.5862	602.96
15.1755	596.99
16.2108	609.7
15.7885	563.64
13.6546	618
14.9765	642.88
12.0454	614.26
14.2062	677.94
11.2019	576.2
12.4495	596.27
14.2062	631.21
14.9765	588.01
13.4756	601.13
12.4495	592.13
14.9765	616.89
14.9765	607.6
12.9524	525.68
11.055	584.73
13.6546	689.91
14.4903	598.63
14.3003	611.6
13.0381	595.89
15.893	632.57
15.0756	785.4
14.4903	557.2
11.6543	607.41
11.8874	592.82
14.1128	577.82
12.8672	582.01
13.7451	600.93
11.8092	603.36
14.7801	545.01
13.9277	623.59
11.5015	592.67
11.2019	604.51
12.3676	621.36
15.1755	629.6
11.8092	584.47
12.5319	596.4
12.1251	579.04
13.5648	634.87
11.2019	610.59
15.9982	567.07
13.4756	597.66
13.1245	588.26
13.4756	787.22
13.4756	656.98
13.4756	559.47
13.4756	588.36
14.0199	597.83
15.9982	625.7
13.2114	583.83
12.5319	617.14
13.5648	531.52
13.3869	549.39
15.0756	654.73
15.0756	608.1
12.0454	552.42
15.5814	603.09
12.3676	588.15
13.9277	714.76
16.4262	653.26
12.0454	615.9
12.3676	567.47
12.5319	618.82
15.0756	603.92
12.6149	590.06
14.395	680.7
16.3182	611.53
12.7825	587.46
12.9524	548.04
13.2989	615.45
11.1282	603.39
12.2862	708.87
15.5814	679.02
13.8361	544.31
13.8361	568.32
11.1282	625.2
10.9822	556.37
11.9661	591.18
10.5558	593.87
15.9982	615.9
13.1245	606.76
16.6445	609.08
14.9765	713
15.9982	528.44
16.8657	602.17
13.2989	673.16
14.0199	562.5
13.0381	599.93
15.1755	614.14
12.3676	587.59
13.2114	530.33
12.2054	612.86
14.395	586.81
13.3869	578.15
13.7451	593.65
10.9822	615
11.1282	602.29
11.5777	611.62
10.3489	811.97
12.8672	605.51
16.6445	672.37
14.0199	596.47
15.5814	664.34
12.2054	608.39
12.3676	564.84
13.0381	606.61
12.8672	613.5
12.6149	615.36
10.91	589.1
13.4756	558.82
14.4903	613.99
11.8092	575.28
12.1251	581.49
14.0199	579.45
11.6543	616.16
13.1245	544.82
13.6546	597.92
13.1245	626.96
11.6543	555.66
11.9661	616.87
13.8361	603.63
12.2862	595.73
14.1128	622.83
13.6546	605.73
10.91	600.93
15.3771	610.69
13.8361	628.92
13.2989	609.97
9.18966	730.1
13.6546	615.4
14.5862	597.58
13.8361	621.25
11.8092	526.68
12.1251	583.22
12.9524	595.85
16.1042	605.83
13.1245	605.96
12.0454	609.78
13.0381	569.11
12.6984	609.88
13.6546	597.17
11.276	596.95
11.4259	609.43
11.7315	599.25
11.5777	609.54
14.0199	599.55
12.2054	580.75
13.4756	610.54
12.7825	601.79
11.5777	583.4
12.7825	626.94
12.9524	527.14
12.9524	595.09
12.7825	641.77
11.5777	603.92
11.1282	612.01
11.5777	598.41
16.3182	638.5
12.4495	596.52
13.8361	596.17
13.2989	615.93
11.7315	569.22
14.6828	541.67
14.3003	616.35
14.1128	611.96
13.9277	578.93
12.5319	589.62
13.2114	550.17
12.5319	609.28
15.2759	674.01
14.6828	579.39
13.3869	571.47
14.4903	612.34
15.0756	601.77
13.7451	601.06
13.2114	582.55
11.276	586.77
13.2114	614.31
14.9765	615.22
13.3869	604.44
13.7451	609.81
12.0454	611.18
12.3676	608.12
12.5319	605.54
13.6546	623.79
13.3869	623.86
13.3869	618.01
15.5814	623.01
12.8672	606.72
11.276	579.85
12.8672	543.09
12.8672	604.14
16.4262	568.26
13.6546	554.99
12.3676	629.38
13.8361	618.17
12.8672	565.37
10.5558	620.07
12.8672	614.19
14.9765	587.5
12.6984	610.69
11.4259	601.55
11.5777	579.76
11.7315	570.26
13.0381	567.18
11.5015	525.22
9.75207	624.6
11.7315	606.34
11.6543	601.21
13.9277	634.54
11.7315	603.35
12.6984	606.95
10.4864	602.23
13.7451	576.22
11.2019	584.75
15.1755	589.96
14.2062	597.41
12.3676	612.79
11.5777	590.53
12.8672	612.92
14.395	600.75
13.2989	590.14
9.94708	619.34
11.8874	594.74
11.276	613.2
10.4864	603.42
13.4756	603.04
12.0454	595.09
12.8672	549.27
11.276	597.05
11.5777	615.67
15.893	618.98
11.7315	611.03
11.7315	581.7
13.6546	618.19
14.9765	604.54
14.7801	605.78
12.0454	618.72
12.3676	605.25
12.2054	614.39
11.8874	609.77
12.7825	621.25
11.5015	664.82
15.2759	595.12
11.5015	647.75
10.0793	685.52
12.2862	646.38
15.4789	746.28
16.3182	597.12
10.6257	784.81
11.3507	688.11
11.9661	586.34
12.7825	683.24
16.6445	602.22
11.8092	701.77
12.1251	589.63
12.6149	653.5
15.9982	559.97
13.2989	604.49
12.6149	697.8
16.3182	623.1
13.8361	686.6
12.6149	669.6
12.9524	794.04
13.8361	567.02
11.8092	620.89
12.6149	646.83
12.6149	622.43
12.9524	687.5
16.535	592.75
14.4903	671.47
12.2862	661.71
12.6149	696.7
10.91	717.07
13.1245	787.42
13.9277	659.35
12.2862	690.34
15.0756	569.61
14.3003	703.61
10.4174	741.43
12.3676	618.15
11.5777	706.28
13.5648	649.3
11.8874	680.2
15.9982	570.44
14.0199	615.62
12.6984	693.28
9.37343	750.31
10.146	733.23
11.2019	668.34
10.4174	619.98
15.5814	564.75
10.5558	707.2
13.9277	568.32
11.5015	608.82
12.3676	585.08
12.8672	595.75
11.5777	558.54
11.8874	621.39
15.7885	598.2
14.5862	611.83
16.6445	593.31
11.5777	584.1
10.5558	631.33
9.68791	575.44
11.4259	595.18
10.8382	602.3
12.7825	594.93
9.94708	590.13
12.2862	556.85
12.6149	602.76
12.4495	529.99
10.9822	586.1
13.3869	588.79
11.8874	592.04
15.7885	581.55
12.3676	588.74
15.3771	599.75
11.5777	613.88
13.7451	613.4
12.2054	604.47
13.9277	590.35
16.2108	590.28
13.5648	599.18
12.0454	586.57
15.1755	605.54
13.5648	602.7
12.5319	593.29
13.9277	582.63
12.5319	602.44
15.9982	626.6

## Sheet: 31%GC, large loop
Unzipping force (pN)	Extension (nm)
10.9822	825.16
13.1245	1017.79
11.5015	876.37
13.6546	1034.12
10.146	1004.51
11.5777	853.36
8.60273	813.56
13.0381	1019.93
4.33048	961.42
14.0199	980.53
12.9524	780.5
9.68791	849.74
8.71704	834.96
15.6846	988.01
15.3771	975.96
13.0381	1002.05
13.3869	982.05
9.49798	1011.92
12.5319	938.08
10.146	958.24
10.8382	889.13
14.395	1010.92
12.2054	931.28
11.4259	993.94
10.2808	910.29
15.5814	1012.07
4.97427	1307.67
11.7315	789.24
14.9765	963.68
11.7315	1005.49
14.7801	963.08
13.0381	929.84
15.1755	993.47
11.5015	899.07
11.3507	1026.33
4.24558	915.76
11.3507	1018.6
11.2019	1001.73
13.7451	931.04
11.5777	863.67
15.0756	1028.88
9.88165	1015.79
12.6984	908.07
16.1042	1006.14
11.9661	1034.8
10.9822	1038.21
12.4495	933.28
12.1251	1004.84
13.4756	806.75
12.6984	995.55
7.05742	1007.24
7.79186	1035
10.4174	778.52
11.4259	981.34
11.8874	1031.8
13.1245	1082.72
9.75207	1344.75
11.1282	1147.34
10.2808	793.09
15.3771	886.02
13.6546	886.57
12.2054	951.19
10.9822	1333.99
10.8382	791.69
12.4495	922.43
14.0199	996.11
12.7825	827.86
14.2062	1031.8
12.4495	954.33
11.9661	1040.42
12.2862	768.27
11.276	974.76
15.3771	999.25
12.0454	787.95
12.8672	804.91
12.9524	1091.61
15.3771	930.74
11.8874	900.04
11.5777	883.61
10.4174	777.81
13.3869	872.78
11.276	1039.89
9.25051	1298.37
8.32347	948.4
5.52829	1167.44
11.6543	1039.88
10.6257	1072.87
10.3489	926.44
10.91	1059.44
11.9661	1247.26
11.5015	1064.31
12.4495	1220.11
11.9661	974.68
12.5319	1058.4
10.3489	915.3
11.7315	1018.86
13.2114	1004.96
12.6984	981.93
11.2019	836.44
14.5862	935.32
13.2114	1024.83
11.7315	1122.62
12.3676	1161.28
13.5648	1218.53
12.8672	1042.09
12.0454	1105.4
13.0381	794.82
13.2114	1110.6
13.5648	1069.68
14.395	1054.78
11.276	1011.36
13.5648	1111.13
13.2114	1018.19
12.2054	1124.69
6.96487	1124.17
12.2054	1074.27
13.5648	906.18
13.5648	1091.96
12.3676	812.24
13.0381	1002.34
12.7825	997.78
13.1245	1219.08
12.2862	810.2
11.6543	850.58
11.5015	838.38
13.4756	982.07
14.1128	1091.34
13.0381	978.37
11.7315	1152.1
11.5777	1131.98
10.9822	1106.45
11.8874	1112.17
13.0381	874.55
11.7315	764.03
12.4495	993.55
11.9661	1129.59
12.9524	861.45
16.3182	931.27
11.5015	803.09
12.6149	1006.99
10.0129	1008.11
11.3507	874.17
10.146	1015.34
11.7315	1013.58
13.0381	1005.78
11.5015	865.97
15.3771	779.18
11.8874	994.07
15.0756	1015.29
12.8672	851.45
12.3676	995.95
14.4903	1010.85
13.5648	964.74
15.3771	1006.93

## Sheet: 31%GC, small loop
Unzipping force (pN)	Extension (nm)
10.0129	653.33
11.1282	970.14
11.5777	920.91
10.5558	621.84
11.5777	589.25
11.276	638.74
9.18966	648.1
9.81664	685.52
9.56087	618.04
10.0793	583.9
10.4174	719.87
7.89539	894.18
9.37343	608.45
10.7669	848.04
11.2019	609.36
11.5777	529.93
10.91	541.26
9.88165	654.78
10.5558	913.21
9.75207	629.38
11.055	631.06
12.2862	695.38
11.3507	525.82
10.9822	624.92
10.0793	891.87
11.4259	829.47
10.6961	613.62
10.9822	604.35
10.9822	666.76
10.9822	718.5
10.2808	1018.08
9.18966	571.99
11.1282	573.94
10.146	603.82
10.2808	851.21
9.68791	620.32
10.6961	595.27
9.94708	790.95
12.9524	602.5
10.2808	598.06
11.5015	599.44
11.5015	608.53
11.2019	591.38
10.2808	603.59
9.62419	594.18
10.146	534.77
12.6149	576.64
14.6828	635.92
11.276	561.61
12.0454	642.52
9.4355	667.13
10.7669	700.44
9.56087	633.5
15.9982	639.37
12.9524	665.47
12.4495	652.54
10.5558	625.42
11.1282	610.36
11.276	678.38
12.7825	615.74
11.276	662.54
11.8092	560.05
10.146	537.41
14.0199	638.06
14.0199	584.35
11.8874	661.73
13.5648	611.84
12.3676	665.57
12.6984	638.97
11.8874	832.12
11.4259	661.4
10.9822	615.51
11.8874	620.09
14.0199	638.43
15.9982	575.52
13.5648	652.73
11.7315	628.24
13.2114	638.87
11.055	670.55
4.53525	1027.73
11.7315	592.24
10.6257	627.01
10.6257	582.28
13.2114	597.67
10.91	591.36
10.4864	606.38
11.3507	595.13
13.8361	595.62
12.0454	619.2
13.9277	623.36
11.4259	587.87
11.7315	609.81
12.8672	600.07
11.1282	592.65
10.5558	608.8
10.0129	598.09
10.0129	607.36
9.81664	583.18
13.4756	559
12.9524	594.22
11.9661	547.88
11.055	574.24
12.9524	554.2
9.68791	585.44
8.95023	602.63
13.6546	559.76
12.0454	602.43
10.0793	619.36
15.6846	620.97
13.0381	600.27
13.5648	605.45
13.0381	588.46
11.5015	555.56
11.3507	596.69
11.8092	617.04
12.3676	621.29
13.0381	574.75
14.6828	611.77
13.9277	614.42
8.43407	606.89
15.1755	597.5
10.3489	616.27
10.3489	623.77
10.91	617.01
16.6445	608.13
13.1245	589.71
12.1251	584.88
16.4262	582.08
11.2019	591.21
9.06916	559.44
11.3507	609.74
10.7669	591.85
12.4495	577.82
14.0199	594.28
13.4756	626.58
13.8361	577.12
15.893	633
11.3507	586.27
12.4495	594.92
16.535	609.08
10.3489	633.43
13.0381	606.55
16.535	595.44
11.8092	589.02
12.8672	588.58
14.4903	578.01
14.6828	620.31
12.5319	578.98
11.5777	618.07
14.2062	583.63
13.6546	618.41
13.2989	600.46
11.5777	570.63
12.5319	622.15
14.5862	565.15
8.89135	601.55
10.6961	748.58
9.94708	753.37
11.4259	734.15
16.2108	603.44
14.5862	649.98
11.8874	730.7
12.8672	650.39
12.5319	745.91
15.9982	581.98
10.0793	629.73
11.1282	623.7
11.276	817.78
12.3676	586.92
14.3003	627.3
13.0381	620.69
8.05328	634.11
11.8874	674.61
12.0454	614.4
10.4864	638.85
16.1042	668.42
9.81664	625.82
10.6257	587.29
11.3507	708.98
16.3182	538.2
9.4355	661.21
10.7669	844.8
11.7315	661.27
13.2114	629.37
8.26872	653.63
9.68791	714.47
10.9822	656.88
14.7801	665.78
9.18966	621.6
11.5777	656.28
14.7801	604.59
10.3489	859.08
12.0454	624.73
7.39112	565.41
15.1755	609.32
14.9765	589.7
13.2989	819.71
14.5862	570.88
13.1245	560.82
14.0199	617.39
11.6543	608.29
13.4756	583.42
14.5862	570.39
11.9661	588.27
14.395	591.64
14.6828	604.87
12.5319	675.35
12.6984	578
10.3489	619.4
11.8874	583.55
11.8092	688.82
10.4864	601.61
14.3003	589.82
10.4864	584.73
10.91	605.3
11.8874	598.68
14.6828	603.68
13.5648	760.61
13.3869	615.86
12.5319	553.14
13.0381	607.31
9.88165	587.03
11.8874	611.78
11.7315	603.56
14.0199	603.8
14.7801	550.62
13.9277	616.45
13.2989	573.97
13.7451	528.85
11.2019	598.22
11.6543	610.82
13.4756	590.2
10.5558	614.76
13.0381	581.13
12.2862	541.95
13.0381	602.18
12.8672	610.47
11.4259	613.78
11.276	605.71
11.6543	588.27
13.6546	609.69
12.4495	603.64
13.1245	546.31
10.9822	621.24
11.1282	625.04
11.8092	610.72
13.8361	593.67
10.6961	562.04
14.5862	604.15
14.2062	795.09
9.94708	542.4
9.68791	691.52
14.0199	727.28
