# Supplementary material for: Light‐Guided Molecular Patterning for High‐Throughput Single‐Molecule Mechanical Characterization
Source: Small. 2026 Jan 19;22(21):e11065. doi: 10.1002/smll.202511065 (PMC13081101; doi:10.1002/smll.202511065)
Supplement: Supplementary file 2 — Supporting file 2: smll72433‐sup‐0002‐DataFile.zip [file SMLL-22-e11065-s002.zip › Supporting Data S2.xlsx]

## Sheet: 48%GC, large loop
Unzipping force (pN)	Extension (nm)
14.9311	1277.6
12.1371	1026.45
11.5938	1133.31
13.146	1086.41
12.5252	1040.56
11.5162	1164.46
11.9819	889.648
12.1371	1137.85
12.758	1140.6
12.758	1104.72
14.6982	1031.68
10.8177	1002.4
12.1371	999.437
12.2923	1033.32
10.6625	1006.49
12.1371	1124.1
11.1282	1036.96
12.5252	1121.6
11.9043	1123.31
11.4386	1024.88
12.4475	986.522
12.2147	1102.71
11.4386	1097.16
11.1282	1089.01
12.5252	1040.95
12.3699	1081.73
12.6028	1089.17
12.6804	1067.65
11.361	1108.39
12.6804	1103.1
13.4565	1129.31
13.6117	989.59
12.2923	1136.49
11.7491	1141.12
11.9043	1026.31
11.9043	907.974
13.8445	1085.25
12.2147	1073.37
8.64466	1043.43
12.8356	1052.49
12.2147	988.394
11.4386	1162.74
11.2834	1007.34
12.1371	965.723
12.1371	1021.21
11.5938	1211.74
12.5252	991.702
12.6804	1169.74
12.3699	993.552
11.4386	1102.16
11.6715	1106.29
11.2834	1158.06
11.0506	1203.01
12.9132	1000.33
12.6804	907.884
11.4386	1109.74
12.2923	1027.48
10.1969	1185.56
11.6715	1094.97
11.6715	1057.88
12.3699	1158.62
9.11032	971.848
13.5341	1073.42
15.0087	855.711
13.4565	1100.04
12.0595	957.87
12.2147	1143.86
12.5252	1047.71
8.33422	1279.62
12.9132	1066.13
11.9043	980.248
10.6625	1129.23
13.6893	1053.73
12.3699	839.5
13.6893	925.731
11.9043	1105.44
12.3699	1003.31
11.9819	910.386
12.2923	1085.05
12.758	1044.83
12.5252	1131.38
11.9043	1084.77
12.0595	988.734
12.5252	1056.36
11.9043	1102.43
12.5252	1075.72
11.7491	1129.85
11.1282	1113.11
12.1371	996.624
14.543	1101.47
10.973	1068.36
12.758	1135.8
12.3699	1164.45
11.1282	1083.6
12.3699	1077.79
12.4475	914.586
12.2923	1135.22
12.758	1052.18
13.6117	1116.52
12.5252	914.553
9.18793	1073.67
12.9908	1070.13
11.6715	993.671
12.6028	928.177
12.2923	1058.33
12.3699	812.505
12.9908	1042.72
11.2834	1135.08
12.3699	1111.96
12.1371	981.376
11.9043	878.603
9.42076	1115.17
11.5162	984.87
12.0595	1124.21
11.4386	1059.73
11.361	1076.03
10.1192	885.805
11.0506	1016.35
10.973	1121.65
10.3521	1058.32
10.8954	832.016
10.973	1095.51
9.7312	1131.25
10.5073	931.397
8.9551	1052.44
11.2834	1062.89
10.973	1063.97
9.18793	950.106
10.3521	1109.67
11.2834	1120.39
10.1969	1075.2
12.9132	986.827
10.3521	1093.45
8.56705	1012.64
10.4297	1086.63
8.179	852.303
12.4475	936.464
11.0506	872.665
11.2834	970.928
10.8177	1058.51
10.973	1042.69
12.6804	1157.61
10.973	1118.09
11.5938	1097.48
10.8177	1071.65
11.2834	1123.98
12.3699	1147.41
10.973	1010.06
10.973	1116.04
11.0506	811.893
10.0416	1069.96
12.2147	868.556
14.543	983.966
10.973	1094.41
11.9043	1036.41
11.5938	1066.38
10.5073	1118.07
10.6625	981.506
11.4386	856.444
11.2834	1041.67
9.7312	1172.36
10.973	1174.99
11.1282	796.15
12.6028	1123.03
11.361	970.647
10.973	960.836
12.5252	1032.55
10.973	1121.34
15.1639	849.777
10.973	1252.84
10.0416	1109.98
10.0416	1081.79
10.3521	1134.12
12.2147	1198.36
10.6625	1052.17
10.0416	1119.37
9.7312	1079.15
10.973	1111.63
10.1192	1104.43
10.6625	963.221
13.6117	1223.72
12.3699	1087.45
13.9221	1049.9
12.3699	1024.53
10.973	1166.29
10.6625	1036.77
11.5162	1104.72
10.8177	1049.1
10.2745	1017.75
10.973	994.798
10.8954	1062.44
9.65359	1118.42
12.1371	1070.77
13.146	967.861
10.6625	998.323
10.3521	1035.15
12.3699	1057.7
10.0416	1127.18
12.9908	1097.87
10.973	1084.73
14.7759	1182.41
13.9221	1121.46
10.1192	911.374
12.3699	877.103
9.42076	1096.82
10.8177	967.683
10.1192	1025.66
10.973	1015.1
10.973	997.321
10.8954	928.382
9.42076	891.2
9.03271	1219.24
11.0506	1051.39
11.361	1060.44
11.5938	1044.97
11.361	1150.38
11.4386	1148.86
11.9043	1132.02
10.4297	1109.07
11.361	933.54
9.34315	936.738
10.0416	961.479
10.3521	1093.77
11.6715	886.283
9.49837	797.506
10.7401	968.275
10.4297	948.341
11.361	994.785
11.5938	1067.05
10.0416	1148.66
12.9908	1021.58
10.0416	1108.03
10.1192	1127.65
11.4386	1051.47
11.5938	1163.68
9.80881	1067.91
10.4297	1106.24
10.4297	964.051
10.4297	1061.57
10.1969	1120.3
10.6625	1173.43
11.4386	1138.22
12.2147	835.5
10.0416	1109.57
14.543	1112.63
11.0506	1047.95
11.361	1074.62
10.1969	1171.63
11.361	995.921
11.7491	921.564
8.87749	1030.66
10.1192	1041.67
10.7401	977.198
11.361	965.438
8.9551	1206.13
14.7759	897.766
10.5073	1137.16
9.42076	1081.51
11.361	995.256
13.146	913.166
14.7759	1127.74
10.7401	1034.29
11.4386	1132.77
9.80881	1124.48
11.5938	928.843
11.5938	1016.99
10.4297	988.916
10.4297	842.222
12.3699	965.539
11.361	1097.54
12.4475	1086.26
9.42076	1102.18
10.4297	1134.21
11.361	1101.33
11.5938	1059.27
10.3521	1027.82
11.361	1124.26
10.1192	1037.28
11.5938	1079.64
11.0506	1119.65
11.4386	979.967
10.1192	1134.58
8.179	911.456
11.1282	941.591
10.8177	1122.97
12.4475	1075.32
11.361	1152.88
9.42076	982.03
11.0506	1037.05
11.2834	1078.2
10.4297	1096.64
11.2058	1077.37
10.8954	1169
11.5938	891.673
11.6715	1065.53
10.2745	839.545
11.5938	870.046
10.8177	1041.83
9.18793	1109.81
10.3521	993.295
9.96403	1005.66
10.2745	1101.22
9.80881	1074.13
10.1192	974.969
10.8954	1057.32
10.7401	1034.86
10.5073	1074.24
8.87749	935.674
10.6625	992.972
9.49837	1094.75
12.8356	963.236
8.72227	924.654
10.5073	1093.73
9.96403	1088.07
11.7491	1045.21
15.4743	1220.39
9.80881	1134.35
9.96403	1156.45
10.3521	1081.61
8.9551	1395.18
9.80881	1072.95
10.8177	1071.29
9.96403	1110.44
10.5849	1150.59
9.49837	1179.59
10.8954	1164.99
9.96403	1024.41
11.6715	1143.67
10.2745	1191.54
9.34315	1113.48
9.96403	1076.76
10.5849	1108.04
10.6625	1054.2
10.5073	991.238
9.57598	1074.73
9.96403	926.009
9.80881	1099.92
10.7401	1095.01
10.5849	985.916
9.34315	1139.36
9.57598	1089.56
11.6715	917.948
11.6715	1071.7
12.6028	1149.02
10.1192	1144.86
11.6715	1067.88
10.1192	998.053
9.57598	978.568
11.6715	1110.25
8.72227	1009.08
10.8954	945.246
11.5162	1073.48
11.361	1085.44
10.5849	1158.15
11.5162	1102.74
11.2058	1102.92
10.6625	1019.76
10.5073	974.239
10.7401	899.86
10.4297	915.772
10.5073	1104.38
9.96403	1112.17
10.5849	1159.59
12.2923	1216.73
9.65359	1139.38
9.96403	954.855
10.2745	1174.19
10.3521	1078.91
9.49837	1143.78
9.7312	873.625
10.8177	1104.18
10.8954	1135.11
9.57598	1080.21
9.96403	1129.06
10.5849	975.518
9.34315	1122.98
9.80881	1144.11
10.3521	1114.54
11.1282	1078.04
11.4386	1079.04
11.361	1153.65
11.8267	1013.64
10.6625	1083.06
11.9043	1094.91
10.973	1102.12
11.8267	1051.2
12.0595	1070.65
12.1371	1043.76
11.0506	1125.48
11.6715	1086.1
9.11032	897.133
11.5162	1036.11
10.2745	1048.54
11.5162	994.947
10.4297	1067.66
11.361	1141.67
11.7491	1076.16
11.361	1071.31
11.9043	1053.04
11.0506	862.113
10.1192	1114.18
12.2147	1160.21
11.1282	1147.99
11.6715	1151.63
11.1282	1173.62
11.361	1151.51
11.0506	1002.17
11.2058	965.944
11.2834	1110.07
10.5849	1080.77
11.1282	1120.73
10.5073	1114
10.5073	1094.34
11.361	1083.7
10.5073	1096.03
12.8356	1163.31
10.4297	1153.76
13.4565	1036.27
11.9043	1117.49
10.6625	1081.24
11.8267	973.141
11.6715	1089.45
11.7491	1036.01
11.1282	1133
10.973	1080.23
11.6715	1150.34
12.2923	918.384
11.1282	1115.79
10.973	1278.94
11.6715	1094.63
12.3699	968.207
10.3521	1196.49
11.1282	900.789
10.3521	1126.8
10.3521	1159.52
9.34315	1142.42
10.7401	1094.17
12.8356	1137.17
10.4297	1168.94
11.1282	1147.09
10.973	1055.12
10.973	1189.15
10.8177	1004.76
9.80881	1025.92
12.0595	848.707
10.6625	1126.65
9.96403	1114.01
10.973	1068.83
11.1282	960.293
10.8177	1031.16
10.6625	1034.51
10.1969	1030.05
10.3521	1145.99
12.9132	779.123
11.1282	1192.63
11.8267	1145.91
11.4386	1133.54
13.0684	972.385
12.9908	1140.7
12.3699	1080.47
11.4386	1064.31
12.2923	964.221
12.9132	1104.89
10.1969	1117.76
11.0506	1029.21
15.0087	1163.75
10.6625	1072.7
14.3878	1086.54
10.2745	1117.4
11.9043	1057.44
10.5073	1110.83
10.7401	1043.44
10.5849	999.201
9.18793	996.199
11.2834	1147.62
11.8267	1041.41
11.2834	1096.24
11.5938	1081.78
13.5341	1011.17
14.543	1028.53
11.1282	859.419
9.57598	1082.95
13.7669	937.729
11.2058	990.99
10.3521	879.098
10.2745	1218.5
11.0506	1147.68
15.4743	1152.68
11.2834	1171.28
12.0595	1010.76
10.5849	1096.81
10.8954	1089.86
10.0416	1179.84
11.9043	1073.78
10.5849	1046.75
13.146	1070.15
10.1969	1104.93
12.0595	1192.27
11.1282	1153.86
8.64466	1086.72
11.7491	1213.77
10.2745	985.439
8.79988	1101.75
9.11032	1038.8
10.5849	1100.94
8.41183	1273.43
9.88642	1086.87
10.2745	1090.12
11.6715	1052.79
10.973	938.299
11.2058	1019.94
11.2834	1053.35
10.0416	1159.46
12.3699	1049.44
13.6117	1053.06
9.57598	1031.82
11.2058	1072.92
11.2834	1078.75
11.6715	897.328
10.6625	926.065
11.0506	1134.78
12.1371	1053.3
12.6804	1102.89
11.5938	1147.56
10.2745	1049.02
10.5849	1094.81
9.7312	1131.38
10.7401	1125.31
10.8954	1122.59
11.8267	1071.71
10.4297	1021.69
13.3013	867.853
10.5849	1076.8
10.3521	1031.35
12.0595	1078.48
11.5938	1158.05
11.2058	992.892
11.2058	987.312
10.8177	1092.42
11.1282	1129
13.5341	1071.75
11.4386	1132.07
12.2923	1151.65
10.5849	945.098
10.5073	1037.25
12.2147	985.453
12.2923	1081.77
12.8356	1097.2
10.5849	1083.51
10.5073	978.615
10.5073	950.974
15.1639	1032.93
11.1282	1115.57
13.8445	957.418
11.4386	945.673
11.1282	1101.79
10.973	786.671
12.3699	1148.3
10.6625	1083.21
14.543	1177.43
10.8954	1043.05
10.4297	914.825
10.8177	979.042
11.1282	1134.52
9.80881	858.204
11.2834	1153.61
12.8356	1146.25
9.49837	1033.93
14.3102	1055.28
9.42076	1078.71
10.8177	996.654
11.1282	1139.44
11.1282	997.028
11.4386	1075.64
12.0595	775.736
10.6625	1069.96
11.6715	1060.92
10.5073	1129.27
10.6625	982.965
10.8177	907.924
10.6625	984.973
11.4386	961.266
11.1282	934.013
11.7491	1145.57
11.1282	1087.89
11.8267	1075.28
10.8177	1048.75
10.6625	1071.84
10.973	1095.59
10.5073	1104.05
11.4386	1057.54
10.8177	969.642
10.5073	1015.16
9.7312	1117.89
10.5073	1048.79
10.973	985.213
12.0595	1127.96
13.6893	1337.21
10.5073	998.392
12.2147	954.923
10.1969	992.25
10.5073	1123.96
10.6625	1056.55
10.5073	1053.94
10.6625	1079.12
13.3013	1340.68
10.8177	1140.33
10.5073	1089.32
9.18793	1064.96
11.7491	1126.56
10.5073	1125.61
13.9998	1120.39
11.8267	1086.93
10.8954	956.85
11.361	846.07
11.4386	1076.3
11.2058	941.963
9.49837	1032.45
10.5073	1122.13
12.0595	1114.52
10.8177	1081.57
12.3699	985.732
12.0595	1067.22
11.4386	1241.59
10.5073	1069.56
11.4386	1107.69
10.6625	1103.76
10.5073	974.313
11.2058	979.509
11.1282	1170.85
8.41183	986.419
11.7491	1148.58
11.6715	1104.88
12.1371	1133.43
12.5252	1165.23
10.8177	1087.63
10.5073	1146.26
11.1282	1106.46
10.973	1135.13
9.88642	1111.75
13.5341	1071.47
10.8954	895.932
11.8267	1063.65
11.7491	1048.6
11.2058	830.394
9.96403	1068.3
10.5073	1170.99
11.2834	1158.71
8.56705	1221.24
12.1371	1069.05
11.2834	1181.36
11.2834	1106.35
10.5073	1117.69
11.361	986.82
12.2147	1037.44
12.3699	1120.16
11.361	986.672
11.8267	966.452
10.8177	1073.92
12.2147	1079.23
11.361	1034.93
14.0774	1118.57
11.361	1056.37
11.8267	990.206
11.2834	921.341
10.973	1021.62
12.2147	1121.89
13.6117	854.177
12.2923	1047.04
12.3699	1258.16
11.7491	1054.92
10.2745	813.356
14.155	1053.02
11.7491	1076.23
11.8267	1046.69
10.0416	1148.67
10.5073	1184.49
11.361	1057.17
12.0595	931.067
11.2058	1013.22
12.3699	1055.09
11.0506	1044.57
11.0506	1045.53
11.5938	1075.7
10.8954	1165.85
12.3699	1163
12.3699	957.431
12.3699	997.9
11.4386	894.728
12.3699	1065.72
10.8177	1096.66
12.8356	1106.94
10.4297	1133.95
11.7491	1094.95
12.758	877.521
11.5938	1057.47
12.2923	1085.91
12.2923	994.847
13.0684	1265.37
11.2058	1201.78
14.4654	983.725
10.2745	1178.49
12.3699	1066.01
10.8954	1037.73
11.4386	1025.9
12.1371	973.316
12.2923	848.083
15.3967	1219.85
13.6893	1230.26
12.3699	996.963
11.9819	941.911
13.0684	1115.13
11.2058	791.603
10.5849	898.173
11.2834	950.753
10.8954	1032.94
11.2058	1018.1
11.2058	1211.97
11.5162	1115.14
10.3521	1032.78
11.6715	1072.16
11.6715	1133.02
11.6715	1169.78
11.6715	1086.87
15.4743	1018.81
14.3102	1002.44
11.2058	1041.23
15.0863	1122.32
11.6715	975.751
11.6715	883.934
11.5162	1155.71
9.65359	1009.76
11.6715	1118
11.6715	938.197
8.179	1168.66
11.5162	1119.11
11.6715	1125.01
12.6028	934.25
12.9132	893.675
13.6893	974.248
11.6715	1047.77
13.0684	1063.66
11.6715	1115.95
12.6028	989.673
12.1371	976.03
10.2745	992.772
11.6715	1150.39
9.65359	1096.36
10.7401	1039.72
13.3013	1071.02
15.1639	905.079
12.6028	951.642
13.7669	1111.01
15.0087	936.973
12.758	1041.46
12.6804	1062.62
13.7669	1074.94
11.9819	874.864
13.7669	875.88
13.0684	1120.66
11.1282	1049.92
13.146	898.591
14.2326	1090.77
13.4565	1009.66
14.0774	1074.88
11.7491	1078.15
14.0774	1016
11.4386	924.986
14.2326	1121.06
12.5252	1059.8
12.8356	1139.67
13.3013	1153.13
11.5938	1167.21
11.5938	1192.68
9.49837	1165.76
14.0774	1046.36
11.5938	1132.55
13.146	860.013
11.5938	1140.95
14.7759	1111.02
11.5938	1208.93
12.758	1055.95
12.6028	1060.79
9.42076	976.264
13.146	1144.14
13.6117	1140.61
13.146	1142.7
11.5938	1089.15
11.5938	1096.28
11.5938	1181.83
11.5938	1281.56
11.5938	928.199
11.0506	911.798
10.3521	1153.53
11.7491	1034.53
11.5938	1131.58
11.1282	1051.94
14.7759	1087.78
12.8356	1086.54
11.9043	1066.57
10.5849	865.704
11.8267	903.801
10.8954	1110.3
11.7491	1056.44
11.1282	1066.98
12.9132	1004.32
11.7491	1177.86
10.7401	1102.27
10.5073	1124.8
11.6715	948.486
10.5073	844.657
10.5073	1063.08
12.6804	1225.12
12.2147	1107.1
12.1371	1095.83
10.5073	1128.33
9.7312	1012.05
12.6804	1064
12.0595	1051.86
10.5073	1148.15
14.2326	1119.5
10.5073	1022.01
10.5073	1042.41
9.7312	1067.67
11.5162	1180.68
9.7312	1158.53
10.6625	1058.76
10.5073	1020.04
11.9819	1050.7
12.0595	1072.89
10.5073	987.387
10.973	1080.76
12.4475	1070.49
10.5073	1076.84
12.758	1064.66
8.25661	1378.13
10.5073	1105.89
9.7312	1063.5
10.5073	1086.1
10.5073	1091.84
10.4297	1055.66
12.0595	1033.81
10.5073	1055.86
10.5073	1094.05

## Sheet: 48%GC, small loop
Unzipping force (pN)	Extension (nm)
10.0403	501.485
11.0722	681.891
11.5145	707.262
10.7774	839.487
10.63	602.377
10.5563	507.762
11.3671	466.706
11.2934	717.26
10.63	605.206
11.5145	690.645
10.1877	524.874
10.0403	674.472
11.6619	731
11.3671	641.152
11.8093	663.461
9.59804	525.233
12.399	662.08
10.0403	686.383
9.96659	571.813
10.7774	653.413
11.2197	557.001
11.3671	570.459
8.71352	669.365
11.2934	573.248
11.2934	675.617
9.74546	708.746
12.399	505.035
11.2197	591.633
11.2934	653.01
10.1877	641.925
11.2197	727.459
9.67175	565.448
11.2934	596.981
10.9248	718.851
11.3671	680.218
13.2098	563.506
10.3351	620.546
10.63	583.177
10.7774	536.868
11.2197	718.375
11.2197	569.167
14.6103	623.815
11.2197	527.512
10.7774	646.332
10.4826	478.381
10.4088	1352.15
10.9985	616.307
11.6619	671.587
12.1042	653.012
11.6619	620.487
9.00836	1008.1
10.4088	731.455
11.2197	674.97
9.00836	632.199
10.9985	541.864
11.9568	633.23
10.4826	739.248
10.9985	659.575
11.3671	634.24
10.2614	554.561
9.3032	566.649
10.0403	537.34
10.4826	614.331
10.7774	515.27
10.7774	681.895
10.114	707.348
10.4088	693.457
9.3032	717.729
9.08207	656.251
11.0722	623.654
10.4826	664.778
10.4826	658.055
9.96659	588.551
10.2614	664.889
11.5145	633.668
9.96659	633.118
11.0722	630.171
9.00836	486.435
11.2197	638.727
10.63	605.148
10.9248	668.618
9.74546	592.894
10.4826	574.503
10.2614	658.258
9.81917	614.95
10.4826	538.617
10.2614	631.546
10.114	707.223
10.9248	494.935
10.4088	671.067
9.37691	551.914
10.7774	602.937
10.9248	719.913
9.52433	624.401
9.3032	612.699
10.1877	632.047
9.45062	581.777
9.45062	551.19
9.15578	719.844
11.2197	545.085
12.915	645.463
10.114	692.697
11.2197	613.267
8.86094	530.111
10.3351	629.41
10.114	621.238
12.915	591.748
12.1042	671.109
11.9568	607.188
10.0403	654.714
9.3032	511.38
10.114	618.996
9.96659	582.337
8.49239	676.068
10.114	597.958
10.9248	575.991
9.00836	595.253
10.4826	655.711
9.3032	657.671
9.45062	538.684
12.2516	469.89
12.1042	727.411
10.3351	595.708
9.00836	545.26
10.63	696.307
10.7774	678.366
9.3032	642.476
12.1042	502.028
10.1877	713.28
13.5784	696.618
11.6619	715.192
12.399	590.547
11.5145	736.172
10.0403	658.928
9.81917	557.156
12.8413	516.263
10.0403	645.007
11.0722	562.486
11.0722	627.824
9.15578	638.585
9.81917	558.011
12.5464	614.461
9.52433	594.572
9.67175	581.295
9.59804	548.734
9.89288	731.861
11.2934	592.981
10.4088	650.189
9.81917	578.192
12.399	619.532
8.12384	573.359
11.0722	622.235
12.5464	703.32
14.4629	527.826
10.7774	712.399
10.9985	581.888
12.6202	584.665
9.67175	649.742
11.5882	515.523
10.114	668.523
8.34497	1161.25
9.59804	576.816
8.49239	719.758
10.0403	592.408
11.4408	596.282
10.114	617.131
8.5661	601.881
10.5563	649.81
9.59804	481.549
11.0722	627.758
11.2934	564.086
12.6202	643.469
10.1877	712.982
10.4826	598.16
10.1877	668.23
9.59804	752.256
11.0722	597.77
9.59804	664.602
12.399	512.458
10.4826	689.312
10.9248	662.543
9.96659	615.777
10.114	629.241
10.1877	706.876
12.5464	576.872
12.5464	528.207
10.1877	678.277
10.114	594.619
9.89288	599.451
12.1042	591.823
11.0722	543.135
10.114	578.898
11.2197	649.824
10.1877	607.606
10.7774	687.229
10.9985	623.231
10.114	567.491
10.4826	584.642
10.4826	466.682
10.7037	615.769
10.7037	636.016
10.4826	590.036
9.81917	639.603
11.0722	651.506
9.89288	708.219
9.67175	579.45
10.4088	672.698
10.7037	555.554
10.4826	696.857
10.7037	656.577
11.0722	651.135
11.2934	580.512
11.0722	623.664
10.7037	622.847
11.0722	1327.46
10.114	581.777
9.59804	647.342
9.59804	579.634
11.8831	523.724
10.4826	464.165
13.9469	481.482
11.2934	585.994
10.4826	684.278
9.45062	558.228
8.27126	643.251
10.0403	699.905
9.45062	602.086
12.1042	637
11.2197	607.591
9.89288	630.286
9.89288	671.172
12.9887	547.678
8.27126	1158.35
10.0403	698.025
11.5882	713.442
11.6619	501.422
11.6619	673.363
9.52433	544.179
12.2516	892.52
9.81917	512.07
12.915	610.201
10.9985	583.765
9.67175	641.349
12.2516	506.579
12.399	617.144
10.4088	574.714
9.59804	599.322
10.9985	615.245
10.4088	503.872
9.89288	647.378
10.8511	676.789
10.7774	516.82
9.81917	562.704
10.4088	593.547
10.7037	544.104
13.7258	629.198
10.4088	572.769
9.74546	457.896
12.3253	626.37
9.96659	628.414
10.4826	633.45
11.0722	685.676
7.829	586.799
9.45062	560.298
11.8093	630.488
10.4088	610.676
11.2934	711.513
12.5464	700.063
11.5882	495.882
11.2934	563.844
14.0206	563.103
10.114	593.111
12.8413	627.188
12.0305	675.03
11.6619	627.477
11.6619	623.093
10.9985	701.498
12.1042	653.324
10.7774	711.335
10.3351	595.699
10.63	530.638
10.2614	754.134
11.6619	627.613
11.5882	661.69
11.2934	611.613
11.6619	652.46
9.67175	558.334
11.5882	660.465
10.7037	621.21
12.1042	613.818
13.7258	495.493
12.4727	588.245
11.6619	624.561
10.7037	650.202
11.5882	714.333
14.0944	571.318
10.9985	662.378
13.1361	559.594
10.4826	616.366
11.5882	683.014
10.4088	608.413
10.8511	696.133
13.431	466.16
12.8413	587.695
10.9248	567.318
10.1877	629.849
12.1042	763.838
10.114	1187.41
10.9985	1253.91
11.6619	583.082
10.7037	725.371
13.3573	574.305
10.9985	586.776
11.5882	510.772
11.5882	649.261
12.1042	609.077
14.7577	1379.99
14.0944	1374.12
11.5882	737.32
10.9985	513.166
12.1779	687.515
11.6619	651.915
10.3351	594.576
10.114	640.981
11.6619	637.955
11.6619	784.414
11.5882	660.431
11.2197	604.404
11.6619	587.958
12.5464	607.53
10.4088	662.421
11.6619	586.189
12.1042	713.244
12.5464	480.982
10.3351	552.38
11.2197	635.466
10.5563	537.92
12.3253	660.505
11.5882	764.597
11.5882	607.382
12.7676	462.612
10.7037	612.738
10.7774	604.035
11.6619	558.592
10.4088	581.664
11.6619	603.791
10.63	616.523
11.5882	700.18
10.4088	676.512
11.5882	744.087
11.0722	609.557
11.6619	603.257
12.1042	632.954
10.63	576.682
10.7037	622.037
11.5882	614.302
12.2516	645.661
12.399	710.706
10.0403	557.427
13.7258	675.875
10.7774	676.693
11.3671	635.792
12.915	688.525
11.1459	486.827
12.915	620.487
10.2614	604.03
11.2934	708.53
12.915	699.574
10.7774	649.088
11.3671	635.588
10.4826	639.129
10.4826	670.757
11.9568	614.932
12.0305	647.726
11.4408	591.226
9.96659	629.347
8.34497	1372.37
11.3671	547.206
11.5882	678.749
12.6202	568.305
13.2098	547.269
13.3573	693.691
10.4826	591.349
11.3671	567.553
10.9248	668.066
11.6619	675.058
12.915	525.418
10.7774	701.37
13.0624	541.367
11.3671	687.844
11.1459	670.698
13.2835	675.047
11.8831	596.007
11.0722	543.12
11.8831	670.772
11.7356	636.927
12.399	642.232
12.1042	585.697
10.8511	757.902
11.3671	580.75
11.7356	712.051
13.3573	677.487
8.49239	568.747
10.7774	663.767
10.1877	613.971
12.7676	581.778
11.5882	485.319
11.5882	536.177
10.9985	602.561
10.63	594.861
10.63	636.775
11.8831	615.5
12.915	642.334
12.1779	557.888
11.1459	585.82
10.1877	625.714
11.6619	654.146
13.0624	517.154
11.7356	579.852
11.5882	699.185
11.1459	722.576
11.1459	626.706
11.8831	703.88
12.915	630.954
10.7774	701.249
10.4826	517.033
11.5882	543.035
11.5882	720.604
11.5882	611.424
12.7676	594.632
11.6619	680.456
12.7676	464.761
9.67175	569.195
10.1877	1385.15
10.1877	587.959
8.34497	595.495
11.8831	541.722
12.4727	638.278
11.1459	561.929
12.915	678.523
12.915	645.718
11.1459	471.434
10.8511	672.704
11.2934	637.924
10.7774	729.486
10.8511	601.88
10.2614	723.298
10.2614	584.729
10.9985	584.577
10.63	631.823
10.4826	713.177
9.81917	669.996
9.37691	675.557
9.74546	683.367
11.0722	566.298
12.2516	646.077
10.3351	616.091
11.4408	586.623
11.8093	675.02
10.2614	724.287
10.0403	669.732
12.1042	602.325
12.399	631.558
9.96659	658.108
10.0403	693.206
10.63	693.122
11.6619	608.417
12.399	587.622
10.7774	531.926
10.63	493.175
9.96659	722.899
10.9248	546.456
11.8831	616.701
10.3351	700.61
9.81917	660.969
10.9248	600.065
10.7774	599.92
10.3351	631.531
9.15578	563.1
11.8093	625.14
9.00836	640.56
11.6619	501.097
10.63	616.82
10.4826	648.419
8.78723	715.812
10.2614	624.688
9.45062	651.564
10.4826	631.487
10.4826	673.543
10.2614	680.704
9.22949	576.514
10.63	604.365
8.34497	1297.89
10.5563	629.218
10.3351	636.627
10.5563	596.617
10.3351	633.494
10.9248	654.696
10.4088	603.323
12.5464	637.427
12.9887	729.007
10.7774	539.076
8.27126	700.825
9.81917	589.921
9.81917	684.131
12.6202	804.375
10.7037	563.888
10.4826	644.435
8.93465	635.548
10.7774	456.879
10.7774	484.373
9.67175	527.87
8.86094	609.926
10.7774	697.032
10.9248	690.38
10.7037	564.366
11.2934	632.539
10.7774	548.463
10.1877	734.774
10.7774	567.586
11.0722	502.424
9.52433	655.042
10.4088	642.624
10.1877	681.878
12.1042	636.717
11.0722	603.955
11.0722	651.98
9.15578	693.02
9.96659	609.329
9.89288	604.723
9.89288	525.593
11.2197	569.077
9.52433	566.78
11.2934	723.394
10.4826	639.263
9.00836	522.619
10.4088	543.544
12.1042	559.319
9.3032	578.042
8.86094	609.826
11.5145	639.258
8.93465	665.961
9.96659	603.761
9.3032	649.235
11.9568	585.524
10.2614	667.173
11.0722	585.61
10.7774	609.946
10.7774	1099.19
10.4826	579.747
10.4826	556.421
12.5464	642.167
10.1877	659.389
10.4826	638.002
10.7774	540.305
9.52433	616.825
12.399	521.93
9.89288	773.648
10.4826	754.523
10.4826	672.883
11.3671	502.381
10.114	660.755
11.7356	757.217
11.8093	564.495
11.2197	692.051
8.78723	489.69
10.1877	664.706
10.5563	667.834
9.08207	700.225
10.3351	517.834
9.3032	647.104
11.2197	534.542
11.3671	659.671
12.1779	554.689
11.2197	638.5
10.0403	623.609
10.3351	623.026
11.0722	557.721
10.0403	690.346
8.71352	566.054
10.0403	659.833
10.0403	731.987
12.4727	590.928
14.2418	625.376
7.829	614.129
9.96659	514.354
8.49239	1125.25
11.2197	594.423
11.0722	638.112
9.96659	703.457
10.3351	666.246
10.114	501.44
10.3351	698.621
11.9568	639.878
9.45062	648.742
9.45062	668.836
9.74546	715.352
12.399	543.654
9.3032	922.101
9.15578	464.553
11.4408	612.49
11.6619	789.921
9.67175	575.884
12.399	526.869
10.0403	555.915
13.7258	744.622
9.59804	530.442
9.45062	632
11.3671	640.714
9.45062	642.181
12.8413	624.768
11.0722	646.639
11.3671	654.942
10.2614	968.39
10.0403	761.623
12.5464	584.097
11.6619	664.713
11.0722	672.027
12.5464	486.265
9.81917	668.82
10.114	594.855
11.2197	722.431
9.3032	577.456
8.05013	752.725
7.829	963.938
8.49239	957.954
10.2614	552.19
10.5563	563.977
9.96659	721.639
11.3671	510.051
13.6521	648.786
12.2516	529.048
9.3032	592.316
8.5661	1255.34
11.9568	658.815
11.5145	757.905
9.45062	575.805
12.6939	631.966
9.96659	675.736
11.3671	664.934
9.89288	672.511
9.67175	598.155
9.74546	613.541
9.96659	585.01
10.5563	626.915
11.6619	573.279
9.74546	698.493
9.89288	521.14
9.59804	686.357
10.63	716.321
11.5145	643.07
9.74546	608.552
10.1877	651.157
9.96659	722.848
9.45062	636.714
14.2418	563.932
11.9568	473.771
10.5563	648.237
9.74546	658.778
10.5563	617.677
12.1042	648.072
9.74546	652.083
12.1779	592.601
12.4727	688.963
9.67175	655.485
8.05013	648.135
9.59804	624.408
13.1361	904.831
11.0722	623.755
11.0722	494.632
10.2614	654.078
12.5464	603.423
12.6202	554.459
10.1877	681.944
10.0403	630.722
9.67175	523.842
9.96659	502.473
9.81917	627.812
9.74546	723.244
12.6939	474.907
11.2197	719.745
11.6619	598.406
9.74546	677.766
8.19755	667.507
10.3351	630.959
9.3032	620.59
10.1877	473.24
8.49239	1225.56
9.96659	646.833
9.74546	642.593
11.5145	674.793
13.2835	529.285
10.7037	549.132
12.0305	578.3
11.0722	544.361
11.5145	682.274
10.9985	607.138
11.5145	684.544
10.5563	494.599
10.9248	553.782
12.5464	633.926
11.5145	554.48
9.67175	1098.85
11.7356	523.215
10.9985	677.549
11.5145	727.302
12.8413	637.798
11.8093	553.592
12.3253	644.65
12.3253	638.164
11.5145	688.551
9.81917	568.833
11.0722	613.17
9.45062	831.151
9.22949	981.012
10.9985	699.684
11.5145	576.948
11.4408	545.449
11.2934	562.132
11.9568	913.38
10.9985	650.167
8.78723	847.625
10.9248	683.81
12.0305	634.656
11.5882	631.408
10.7037	598.377
11.1459	616.115
11.5145	658.071
12.399	617.066
14.684	1383.86
13.7258	548.654
10.9985	651.398
12.6939	466.349
12.1042	473.454
12.8413	714.863
11.5145	545.519
12.2516	698.113
13.5784	535.233
10.8511	580.77
11.5145	756.291
11.8093	607
11.6619	661.355
10.9985	655.69
11.8093	609.506
11.2934	641.779
10.114	538.14
10.4826	612.308
10.63	540.373
10.9985	575.564
13.1361	825.59
10.7037	589.637
11.7356	543.863
10.114	561.583
13.8732	565.829
12.915	1126.47
10.4088	578.03
11.3671	580.878
11.5882	532.875
12.8413	688.265
10.9985	616.015
11.5145	652.909
12.3253	678.4
8.78723	578.84
11.3671	577.888
10.9248	614.586
11.4408	548.171
8.41868	1049.22
9.59804	765.72
10.9985	636.116
11.6619	605.507
12.399	489.068
10.9248	699.443
10.9985	618.243
11.5882	521.734
10.9985	551.251
11.4408	652.964
12.1042	625.488
9.45062	1217.44
10.8511	545.861
9.96659	645.819
10.8511	587.323
10.0403	543.598
11.5145	631.253
12.6202	602.164
11.6619	625.908
11.6619	722.254
12.5464	577.238
10.0403	564.919
11.1459	556.343
10.63	636.408
10.9985	657.388
10.3351	608.446
12.5464	567.532
9.96659	543.368
13.431	584.663
10.2614	665.508
11.9568	464.088
8.19755	899.569
11.8093	684.674
10.9248	628.059
12.399	702.242
12.1779	613.937
13.431	600.159
12.3253	601.724
12.2516	596.518
13.2835	685.443
11.7356	730.593
14.1681	728.921
11.8093	654.82
11.9568	549.763
12.2516	579.396
9.67175	650.664
11.9568	582.06
11.9568	656.462
11.1459	602.213
12.1042	631.368
14.4629	629.418
12.5464	556.806
11.0722	520.275
13.7258	642.84
11.1459	617.673
10.7037	584.95
11.8093	497.927
12.7676	513.121
10.2614	646.269
12.1042	633.484
12.1779	637.673
12.1779	536.542
11.0722	617.303
11.9568	560.852
12.7676	581.633
13.2835	627.489
10.5563	529.506
11.3671	684.749
11.8093	640.862
10.9248	673.641
12.0305	597.439
12.1042	603.639
14.0206	663.734
12.0305	475.788
12.8413	598.166
11.9568	638.663
11.8831	650.81
11.8831	686.987
10.8511	507.44
11.3671	639.265
11.6619	716.609
14.4629	638.581
14.1681	731.301
10.5563	583.616
11.3671	539.462
10.7037	576.588
11.7356	638.067
11.3671	615.295
11.0722	565.812
11.8831	693.524
11.8831	713.137
12.1042	619.125
11.8831	614.302
11.5882	462.157
11.5882	546.166
11.5145	629.896
14.1681	522.512
10.7774	663.557
10.8511	634.95
12.5464	623.448
11.3671	572.922
14.1681	693.511
13.2835	655.606
10.5563	593.07
10.8511	641.286
12.7676	543.229
12.0305	554.441
12.6202	599.43
11.0722	679.761
10.5563	619.879
11.9568	707.329
11.9568	714.075
12.0305	584.696
14.0944	480.274
12.399	545.781
12.5464	531.189
10.8511	550.524
11.5145	621.512
10.2614	630.224
10.8511	685.241
11.6619	531.151
11.8831	520.826
12.1042	625.763
9.96659	628.31
11.9568	505.685
10.4088	526.453
10.4088	627.125
9.89288	666.322
11.9568	479.802
12.1042	637.519
13.1361	686.359
10.4826	708
10.7774	649.396
10.8511	600.452
11.6619	630.843
9.59804	625.873
10.9248	697.607
12.399	645.698
12.2516	727.08
9.96659	619.752
11.2934	487.047
11.5882	670.522
11.8093	592.094
10.5563	591.134
12.399	686.653
12.1042	517.107
11.2197	620.749
10.63	666.519
11.8093	644.32
9.59804	610.823
9.67175	1140.76
13.5047	467.425
11.0722	656.303
10.5563	607.474
9.59804	1258.55
10.5563	601.933
10.7037	749.824
11.8831	613.846
9.67175	620.05
10.8511	597.896
14.4629	678.977
12.8413	690.514
10.8511	582.557
9.3032	537.586
10.8511	555.618
9.59804	544.386
13.1361	483.261
12.3253	714.323
9.59804	519.081
9.59804	553.757
13.5784	1247.1
11.5145	1149.7
11.3671	699.226
12.399	513.624
8.27126	1337.03
10.3351	1088.62
9.67175	550.931
12.2516	610.973
10.1877	681.559
12.1042	507.205
12.5464	604.662
10.2614	617.488
10.1877	611.795
11.5882	629.665
9.96659	638.131
10.8511	616.62
10.4826	740.003
11.0722	558.058
11.8093	595.839
9.96659	673.239
11.8093	633.445
10.4826	519.258
8.86094	546.957
9.89288	606.839
12.2516	1201.99
11.0722	672.756
11.6619	622.488
10.4826	640.741
10.63	570.362
8.86094	575.438
12.6202	465.119
12.5464	1132.08
10.5563	613.085
10.63	612.009
10.5563	574.482
10.8511	711.552

## Sheet: 31%GC, large loop
Unzipping force (pN)	Extension (nm)
9.57598	1161.65
9.96403	1026.63
9.88642	943.133
10.973	1067.64
10.1969	1055.75
9.18793	1044.7
11.1282	1091.39
12.6804	1109
10.1969	1021.88
9.57598	1110.46
9.57598	898.643
10.8177	1081.26
10.5073	1126.35
10.8177	818.448
10.1969	1666.41
9.88642	1444.61
10.1969	1077.61
10.5073	1036.21
11.1282	1063.91
9.26554	959.617
11.1282	1031.67
10.5073	964.97
9.88642	1933.73
9.18793	1168.82
10.0416	909.709
9.57598	1100.8
12.758	1086
10.5849	993.363
9.96403	1082.42
10.1192	940.651
10.8177	875.473
10.5073	1055.88
9.11032	1086.39
11.2834	979.165
12.0595	1091.66
9.96403	1085.73
11.7491	1005.28
9.80881	1048.84
9.88642	1140.84
9.57598	958.518
9.42076	1107.54
10.5073	1062.39
8.64466	869.729
9.18793	987.982
9.88642	1242.79
11.5938	1189.1
9.88642	887.398
10.4297	928.401
10.4297	1057.51
13.6893	812.507
9.7312	946.623
9.49837	1611.64
10.5073	1935.83
9.65359	1113.92
10.7401	1144.59
10.4297	878.215
9.57598	962.829
11.0506	1929.57
9.80881	1132.65
9.7312	1044.7
10.1192	995.024
10.1192	1012.42
10.5849	1025.96
10.5849	1064.3
10.7401	1131.81
9.7312	1067.9
9.88642	960.318
10.2745	1158.75
10.5073	998.31
10.1192	959.848
10.2745	1171.01
11.2058	1123.92
11.5938	841.662
9.7312	1010.99
9.65359	1054.6
10.1192	1015.67
10.5073	1042.66
10.5849	1108.63
10.1192	1044.26
10.4297	1087.99
9.7312	1091.04
11.361	1129.41
13.2236	1188.4
9.34315	1012.99
8.72227	1210.19
11.1282	1429.79
11.1282	1105.58
12.9908	1930.5
9.49837	1131.19
14.8535	1145.14
14.543	1005.67
10.8177	1050.22
9.26554	1063.14
9.26554	973.791
9.18793	926.335
9.57598	1652.56
9.49837	1030.31
9.49837	1025.01
9.42076	1041
9.42076	1016.89
9.49837	790.922
8.87749	1021.86
9.26554	1097.36
9.18793	1003.94
8.87749	1124.75
9.18793	1047.4
9.49837	905.79
9.18793	1023.32
13.7669	1094.9
10.1192	1076.42
9.26554	1074.01
9.26554	1097.18
8.64466	1132.94
8.72227	951.142
9.88642	1115.41
8.9551	1090.96
9.42076	1113.08
8.41183	1095.37
9.42076	964.343
13.4565	1482.2
9.7312	1016.43
9.42076	1129.83
9.18793	1016.7
8.72227	1085.99
9.49837	1003.01
9.34315	989.676
11.9043	1689.31
9.18793	987.765
9.26554	1113.47
9.57598	1048.98
9.57598	967.684
10.973	1039.07
11.5162	849.625
9.7312	1189.97
8.56705	959.411
8.25661	1202.88
8.64466	1043.66
9.34315	1110.59
8.179	1096.56
10.8177	1119.89
9.96403	1147.63
9.80881	1157.35
9.7312	1098.63
8.64466	1104.92
9.7312	1059.51
8.87749	1083.57
15.4743	1328.27
9.7312	1091.1
9.80881	1081.5
9.7312	1100.04
13.6117	1619.34
9.34315	1058.8
9.49837	1483.71
9.96403	1139.03
9.03271	1118.18
10.2745	1141.72
10.1192	774.068
9.18793	1024.6
9.80881	1043.14
11.1282	814.753
8.9551	1099.5
9.65359	1091.85
9.80881	1056.1
9.88642	1066.15
8.87749	1020.47
8.87749	1021.21
8.48944	1099.4
9.88642	1050.28
11.5162	1030.09
8.9551	1128.82
8.9551	961.922
9.88642	1109.8
8.179	1029.39
9.88642	1026.97
8.64466	1108.79
9.26554	1117.25
8.9551	1087.99
12.758	1003.13
11.5938	1643.09
10.8954	1138.15
11.5938	1493.08
8.56705	1622.36
12.9908	793.488
9.80881	1139.84
10.5073	1016.61
9.65359	1887.04
9.11032	1067.16
9.18793	1074.91
13.146	1002.38
10.5073	1146.56
9.88642	1052.98
9.88642	1022.31
9.7312	1092.51
10.8177	967.687
10.5073	1043.21
11.2058	976.163
8.9551	1129.27
12.2147	1140.09
11.9043	1298.03
10.0416	1152.24
10.6625	1090.55
9.49837	1160.51
9.11032	1079.55
9.34315	995.736
10.5073	1137.14
10.2745	1072.07
10.0416	1737.82
9.96403	1167.28
10.3521	1043.85
9.34315	978.009
10.1969	1197.55
10.6625	1112.88
9.96403	1116.59
8.64466	920.047
10.0416	1068.09
9.49837	1607.43
9.03271	1081.25
10.0416	1054.23
11.2834	1051.6
10.1969	1046.94
8.72227	1189.54
10.4297	1084.01
9.34315	976.147
10.0416	1202.21
9.80881	1047.29
14.6206	1690.5
15.4743	896.454
10.0416	1038.1
9.80881	1128.67
10.8954	1104.51
10.2745	922.848
10.8954	925.421
9.96403	1055.15
9.34315	1028.09
11.5938	1147.28
14.2326	1100.69
13.7669	1352.4
12.2147	1180.89
8.9551	907.082
12.5252	947.791
10.0416	906.983
10.0416	1151.34
10.0416	1160.25
10.4297	982.157
10.0416	1175.42
11.361	967.287
12.758	1073.19
10.3521	1115.72
10.4297	788.919
10.8177	1089.44
10.973	1076.3
8.87749	1104.05
10.6625	1130.52
10.1192	1015.65
10.4297	1115.62
12.2923	1021.56
10.0416	1049.23
13.5341	1259.63
11.9043	1117.38
11.8267	1132.53
11.5938	1087.76
10.3521	887.864
10.4297	1042.69
10.4297	1009.9
10.4297	1126.33
10.1192	1100.52
10.2745	838.303
11.4386	1057.11
10.1192	868.103
14.6982	1096.28
12.5252	1024.18
11.2834	1116.16
12.8356	1020.24
13.4565	1171.12
11.1282	1083.24
10.7401	1035.97
10.973	1047.36
10.5073	1213.2
10.1192	968.024
10.0416	959.775
10.973	1028.25
9.80881	1022.46
10.4297	1062.37
9.88642	967.991
10.7401	1124.03
10.6625	1139.89
10.4297	1138.43
10.1192	982.809
10.4297	1057.46
11.1282	1143.74
10.1192	1114.73
11.5938	847.51
11.0506	1008.82
10.5073	1041.53
10.4297	829.59
10.1192	1002
10.1192	986.506
12.4475	1160.18
11.1282	1038.91
9.03271	1034.99
10.5073	1085.38
9.11032	1154.52
10.4297	1075.69
9.80881	1126.15
11.6715	853.24
14.3878	1137.86
14.0774	1134.25
10.2745	1021.99
11.2834	1073.86
9.7312	1061.62
9.34315	1121.66
10.6625	1123.46
11.9819	821.126
14.3102	1021.7
11.2834	1126.67
11.361	1122.89
11.0506	1082.04
11.1282	1033.54
11.9043	977.01
11.361	1146.48
12.5252	1157.41
13.3013	801.345
11.4386	927.044
10.6625	1003.05
11.361	1102.04
12.0595	1146.38
11.0506	1107.77
10.5849	1070
11.9819	916.286
11.7491	1067.99
10.3521	1016.71
11.361	1161.05
14.2326	1315.31
10.1969	988.612
11.361	1132.42
11.361	1221.9
11.2058	1151.14
12.8356	1085.89
13.4565	875.753
10.5073	1078
10.8177	1141.79
13.3013	1314.31
10.8177	1127.63
11.2058	1091.11
10.3521	1106.8
11.0506	1119.58
11.361	1100.38
10.4297	1066.57
11.4386	990.192
11.0506	1093.86
10.4297	1144.74
11.361	1163.84
12.5252	975.123
11.6715	922.861
11.361	1140.61
15.4743	967.997
13.3013	1120.88
10.8177	957.322
11.361	1153.89
11.9819	1092.06
11.7491	1102.38
12.4475	915.941
11.9819	898.55
10.7401	1148.88
12.2923	1017.46
13.0684	1067.85
11.7491	1052.88
11.9819	1119.98
9.7312	1051.12
9.11032	983.676
11.2058	816.176
10.2745	1079.42
9.7312	867.556
10.1192	1022.7
12.9132	1125.7
9.11032	920.066
9.57598	965.1
8.48944	1070.46
8.72227	1013.04
8.48944	1112.97
9.88642	1044.38
10.5073	1849.11
9.11032	1078.9
9.11032	1023.62
9.7312	1117.02
11.5938	1123.63
10.973	1223.15
8.179	1108.42
8.72227	1088.12
15.3191	983.502
9.34315	1156.69
8.72227	993.886
8.179	843.863
10.1192	1166.2
10.1192	1045.51
9.88642	1011.69
9.11032	1100.6
9.34315	1151.09
8.64466	920.036
9.49837	1070.19
11.5938	1035.57
9.11032	1176.89
9.42076	923.057
8.33422	948.531
10.0416	998.858
9.7312	1181.56
9.7312	925.859
9.57598	1139.64
9.49837	1253.67
14.2326	1875.96
9.42076	1063.82
11.4386	1615.22
9.42076	1138.32
10.1969	1081.69
9.26554	1022.65
8.87749	1037.79
9.42076	1144.16
8.64466	1197.64
9.7312	1124.18
9.7312	1002.54
10.0416	1155.97
13.7669	1555.78
9.34315	1107.84
9.65359	1005.82
9.42076	1082.72
10.4297	1027.23
8.72227	1052.08
8.33422	1202.21
9.7312	984.367
11.0506	1199.2
10.3521	1038.29
9.34315	827.207
9.7312	997.363
9.88642	1065.54
8.79988	992.926
12.5252	1038.29
10.8177	1325.05
9.11032	1129.01
9.49837	1160.69
10.7401	893.354
9.42076	1004.59
8.72227	1778.35
8.79988	1092.64
14.6982	1138.09
13.3013	1112.23
8.64466	1039.42
9.7312	846.013
8.72227	1091.59
8.79988	952.68
10.1192	994.549
9.57598	1037.75
8.56705	1081.51
8.48944	799.297
8.48944	1032.69
8.179	1169.67
8.72227	1010.73
10.8954	1891.91
11.7491	1804.83
10.5073	1261.63
10.5073	773.72
8.9551	1023.92
8.64466	1627.83
10.6625	988.56
8.79988	1071.87
8.87749	916.454
9.57598	1159.11
8.48944	1047.07
8.48944	1101.26
8.41183	1038.64
8.179	1907.57
10.6625	1584.3
8.64466	1113.97
8.48944	1148.96
8.79988	1658.22
8.25661	1117.76
8.9551	1080.61
8.64466	1100.97
9.65359	840.242
9.49837	1085.96
9.7312	1157.58
9.7312	931.498
11.8267	1500.77
10.0416	1429.28
9.03271	962.175
10.0416	1109.44
11.1282	1846.79
9.49837	956.975
9.49837	1132.3
10.0416	1090.88
10.0416	1166.36
11.2058	932.74
8.87749	1586.69
9.7312	1169.29
10.5073	798.646
11.5162	863.66
9.03271	1089.09
10.0416	1414.23
12.3699	1854.8
9.49837	1061.79
9.26554	1414.07
9.7312	1144.13
10.0416	1103.75
10.3521	1018.93
8.25661	1520.8
9.7312	1140.76
11.4386	1179.13
9.65359	1016.6
10.0416	902.925
9.7312	1036.56
10.0416	1162.17
8.25661	1173.65

## Sheet: 31%GC, small loop
Unzipping force (pN)	Extension (nm)
7.829	605.462
10.8511	660.131
11.5145	603.803
10.8511	632.252
12.1779	739.348
10.7774	639.795
10.7037	684.908
11.2197	620.017
11.5145	565.711
12.6939	704.799
10.3351	626.987
10.63	476.356
11.3671	563.26
10.7037	651.264
12.6939	609.682
10.5563	599.723
10.4088	727.737
10.1877	623.182
9.96659	594.505
11.2197	662.641
7.97642	754.682
11.2934	645.407
10.2614	586.714
12.399	581.394
9.81917	622.606
10.9985	591.468
11.5882	569.758
10.3351	655.972
10.7037	570.721
10.9985	690.344
11.4408	577.162
11.2934	630.365
10.5563	634.484
10.4826	554.924
9.52433	627.768
10.9985	598.069
9.96659	610.124
11.7356	609.404
11.3671	653.453
11.8831	612.831
11.7356	657.325
10.0403	728.922
11.2934	548.143
10.8511	581.141
10.3351	696.035
9.96659	628.873
10.0403	620.235
11.5145	637.789
11.5145	616.785
11.2197	606.785
12.915	647.147
9.59804	1115.02
9.59804	1115.02
9.89288	625.145
10.63	574.641
10.1877	548.301
10.0403	605.232
10.4826	507.538
11.3671	546.987
14.0206	589.667
9.74546	608.865
9.89288	660.171
10.0403	691.543
9.89288	636.196
10.0403	477.252
9.89288	647.617
8.41868	668.651
8.63981	643.024
7.97642	558.532
10.4826	529.813
9.45062	645.768
8.78723	620.849
9.08207	679.182
8.12384	1078.63
9.74546	607.675
14.0206	517.081
9.15578	714.571
9.15578	642.402
9.15578	613.055
9.00836	680.438
9.74546	539.544
9.37691	658.135
8.86094	656.71
9.89288	543.091
8.78723	623.604
9.74546	631.688
10.3351	639.214
10.8511	596.237
10.4826	513.87
8.12384	701.091
9.00836	646.977
10.0403	663.114
10.3351	587.229
12.6939	1332.26
9.15578	702.716
9.89288	654.305
9.15578	705.678
10.0403	647.029
9.52433	588.405
10.4826	575.092
10.4826	721.914
8.71352	689.625
10.0403	706.338
12.5464	524.939
12.399	1042.78
9.74546	592.821
9.74546	690.66
12.399	913.132
11.6619	667.392
9.22949	504.217
8.86094	742.618
10.3351	629.603
9.74546	627.871
9.74546	616.036
11.7356	933.369
9.15578	673.909
9.15578	640.35
9.89288	548.184
8.41868	623.522
9.45062	651.771
11.6619	588.697
8.86094	708.532
10.4826	673.515
9.67175	554.235
11.2197	533.821
9.89288	685.565
10.0403	541.741
14.0206	508.457
10.0403	478.753
8.86094	557.293
8.78723	582.969
9.22949	618.429
8.86094	582.94
9.52433	846.629
9.52433	636.917
9.15578	700.759
8.71352	678.547
9.45062	736.869
10.3351	637.227
10.0403	592.125
8.5661	612.664
9.52433	591.203
12.5464	780.911
12.5464	791.567
9.89288	533.254
9.67175	524.439
8.86094	757.01
10.4826	602.495
9.22949	598.236
10.0403	724.618
10.5563	627.311
10.3351	648.498
9.37691	648.081
9.15578	522.822
10.0403	590.457
9.59804	678.467
9.45062	554.191
11.6619	676.407
12.2516	655.35
9.89288	645.879
9.52433	594.82
11.2197	955.209
8.5661	595.92
9.00836	638.679
9.59804	642.265
9.00836	575.049
9.37691	624.705
9.52433	673.677
11.8831	611.845
9.81917	492.789
9.59804	646.367
9.89288	477.65
10.4826	689.712
8.71352	669.971
8.5661	637.612
9.3032	620.273
9.15578	606.419
9.15578	586.639
14.4629	1066.53
10.1877	502.472
9.3032	613.132
9.67175	639.395
10.114	621.853
9.15578	649.936
10.5563	489.827
9.15578	591.073
9.22949	557.915
9.15578	567.456
9.89288	693.429
9.89288	712.587
10.114	590.547
9.59804	638.086
7.829	677.988
14.1681	489.377
9.45062	644.758
9.59804	558.876
9.3032	689.064
9.59804	578.509
11.0722	739.275
9.45062	623.641
10.3351	577.567
9.22949	559.929
9.45062	541.392
10.114	579.724
9.15578	675.173
9.00836	671.817
9.59804	599.768
8.27126	626.5
9.59804	592.976
10.114	646.421
9.3032	674.459
9.15578	616.239
9.52433	599.082
9.52433	887.452
10.114	613.189
9.81917	470.411
7.97642	671.053
10.4088	559.289
9.81917	592.213
8.86094	608.983
11.4408	539.407
9.81917	626.411
13.5047	719.058
9.81917	715.904
9.22949	676.004
9.45062	560.409
10.4826	691.723
10.7037	558.6
10.0403	660.845
9.74546	619.689
9.45062	594.365
9.59804	704.282
13.2835	583.304
12.1042	664.683
10.0403	597.294
9.59804	565.206
9.67175	503.297
10.0403	574.274
9.59804	560.465
9.59804	505.692
10.3351	663.062
10.9248	683.121
9.81917	655.943
12.9887	466.49
11.1459	726.558
11.5145	737.891
9.59804	578.665
9.81917	620.347
9.15578	702.315
10.9248	621.816
11.5145	658.268
12.399	610.766
9.08207	691.929
8.12384	598.837
9.52433	586.641
7.829	508.207
9.59804	694.73
12.3253	485.484
10.4088	704.023
10.0403	617.779
8.49239	566.878
9.08207	626.617
9.81917	589.369
9.74546	698.214
9.45062	611.21
13.5784	712.969
10.9248	635.517
10.7037	551.396
9.81917	536.233
12.9887	499.477
12.3253	544.855
10.4088	615.57
13.8732	641.766
10.0403	597.447
9.89288	685.863
10.1877	656.865
9.22949	563.333
9.45062	683.459
12.399	630.716
8.71352	657.42
9.22949	581.046
10.5563	622.859
9.81917	699.175
9.74546	654.048
9.81917	660.807
9.52433	653.58
10.4826	608.834
10.0403	609.921
9.81917	678.167
14.3155	630.719
9.45062	696.014
11.1459	611.564
9.96659	651.967
9.89288	603.389
7.97642	460.174
11.8093	690.345
10.63	539.895
10.1877	664.19
10.63	658.125
10.1877	677.627
11.2934	630.615
10.2614	553.529
10.8511	461.343
11.2934	562.806
11.6619	657.048
10.0403	563.61
10.1877	657.307
10.7774	671.232
10.3351	616.542
10.9248	573.8
10.4826	531.008
10.1877	480.802
10.3351	647.85
10.3351	493.343
9.52433	645.122
10.4826	548.399
11.2934	547.663
10.63	610.335
13.5047	629.902
10.0403	557.732
10.3351	655.688
9.89288	609.315
13.431	1300.66
11.8093	606.08
11.8093	525.965
12.1042	598.334
10.3351	536.038
9.45062	611.58
10.0403	636.802
8.19755	516.233
10.4826	547.4
10.9248	623.773
10.0403	645.355
10.63	645.3
10.0403	578.562
10.9248	679.114
11.1459	560.159
12.7676	627.986
11.8093	593.763
12.399	611.013
10.63	534.585
10.8511	530.385
9.89288	592.908
9.67175	846.42
10.63	585.184
10.1877	697.01
10.0403	649.181
10.1877	631.448
11.5145	585.582
11.5145	698.53
10.0403	591.124
9.89288	636.027
10.3351	534.783
10.0403	529.801
10.63	669.301
9.59804	696.852
11.1459	653.242
9.52433	669.937
10.3351	661.113
11.5882	639.499
9.3032	605.13
8.63981	624.957
9.52433	633.45
8.19755	631.338
9.67175	670.327
8.19755	578.097
9.67175	659.166
13.2835	594.843
12.4727	621.9
9.96659	692.889
10.7037	570.09
10.2614	677.686
10.5563	696.284
10.2614	626.212
10.8511	661.323
8.34497	543.672
10.63	618.288
8.63981	722.898
10.5563	624.763
10.8511	477.918
8.63981	635.573
9.52433	687.717
10.0403	594.791
9.00836	598.158
10.3351	561.62
14.0944	627.975
10.3351	682.567
9.37691	632.503
7.829	643.329
9.81917	637.922
9.3032	580.781
9.67175	613.14
9.00836	641.962
8.63981	671.388
9.67175	605.39
8.63981	679.707
9.67175	563.371
9.67175	577.85
10.8511	689.088
9.67175	605.783
10.9985	543.446
7.97642	625.626
9.81917	584.297
9.3032	581.21
11.5882	1116.23
9.81917	624.444
10.63	540.874
10.5563	695.614
9.00836	459.837
14.5366	531.719
10.5563	629.015
11.3671	681.873
13.0624	528.96
9.67175	607.936
10.3351	581.629
10.8511	603.01
7.97642	660.665
9.96659	599.733
8.19755	695.141
8.27126	614.259
10.7037	735.52
9.00836	516.015
12.7676	608.428
10.4088	696.487
9.37691	672.632
10.4826	510.216
10.5563	611.506
8.49239	587.882
11.8831	611.886
8.63981	618.509
9.67175	699.156
10.5563	686.419
9.52433	573.142
8.71352	646.059
10.7037	492.912
10.5563	649.85
10.5563	678.785
9.96659	730.152
9.3032	570.209
8.78723	674.662
10.5563	618.348
9.08207	560.559
9.3032	506.695
10.2614	703.046
10.2614	679.906
10.4088	589.305
10.2614	622.843
9.08207	581.418
10.8511	551.674
9.3032	574.171
10.63	613.689
10.2614	593.917
10.9985	729.393
9.3032	572.509
9.3032	647.321
10.7037	526.118
10.5563	692.662
10.2614	665.197
10.7774	575.753
9.3032	626.905
10.8511	665.005
9.89288	674.203
10.8511	514.568
10.7037	602.051
10.0403	582.411
8.86094	582.334
8.71352	506.796
11.2197	596.86
13.2098	642.236
10.2614	664.156
10.7037	701.658
13.7258	569.316
9.15578	537.944
10.9248	710.311
13.8732	853.852
9.08207	525.492
10.0403	695.542
9.67175	611.89
10.4826	674.739
9.96659	651.223
10.63	666.703
9.96659	627.401
10.3351	575.975
9.45062	685.089
8.41868	672.161
12.6202	948.375
9.89288	602.556
12.5464	558.915
10.4826	612.06
11.5145	604.409
9.96659	604.588
8.41868	1071.4
10.2614	565.361
11.1459	987.582
10.3351	543.253
11.1459	848.143
10.1877	611.418
10.1877	547.856
12.399	555.499
10.4088	562.955
10.0403	695.221
9.89288	621.232
8.93465	701.132
11.9568	574.616
8.71352	537.476
9.96659	558.85
9.59804	657.556
10.0403	680.256
10.1877	529.248
9.96659	731.368
10.7037	669.236
11.5145	647.156
11.1459	604.329
12.1779	556.54
10.4088	635.645
9.89288	630.289
13.2098	582.892
11.1459	1200.95
9.96659	584.228
9.96659	663.722
9.08207	524.213
10.4826	594.519
8.12384	1136.13
9.96659	629.167
11.2934	639.854
7.97642	659.945
10.2614	570.231
10.5563	623.599
10.7037	686.971
10.7774	551.743
10.7037	654.306
10.9985	678.545
9.15578	493.059
10.3351	671.667
10.2614	567.854
8.86094	677.458
10.4088	620.545
14.0944	1127.89
12.5464	626.444
14.0944	1306.25
9.08207	605.544
11.1459	652.121
13.7258	504.116
9.96659	608.18
9.96659	731.642
12.5464	581.179
11.4408	688.936
10.114	703.24
11.4408	706.692
12.6939	628.498
10.4826	603.788
8.63981	634.815
10.8511	571.401
10.8511	677.228
11.5145	707.249
10.114	697.312
9.89288	574.717
10.114	562.776
11.4408	585.517
9.74546	628.48
9.37691	544.286
10.5563	717.191
9.74546	672.553
10.63	638.494
9.96659	687.824
10.3351	621.584
10.5563	642.372
10.2614	648.055
9.74546	576.981
11.2934	513.904
10.4826	621.968
10.2614	613.544
9.81917	652.466
11.4408	521.912
10.0403	582.606
10.1877	590.765
9.22949	582.477
9.67175	578.625
9.81917	625.805
10.3351	629.514
10.4088	523.815
12.1779	1072.66
10.9248	634.025
10.3351	534.426
11.4408	470.848
10.9985	612.286
11.1459	641.772
9.74546	541.337
9.67175	693.05
11.1459	630.555
11.5882	630.049
12.2516	504.228
9.37691	713.478
9.74546	538.433
10.7774	580.902
9.37691	615.236
9.81917	675.369
11.2197	958.959
9.67175	610.874
10.9985	569.923
11.1459	634.903
10.9248	639.184
11.5882	537.302
10.3351	615.352
11.9568	643.511
10.2614	733.149
9.37691	637.741
13.7995	679.78
9.74546	580.86
10.2614	736.444
